# Supplementary material for: Impact of the Transcriptional Regulator SCO7424 Overexpression on Antibiotic Production in Streptomyces coelicolor
Source: Antibiotics (Basel). 2026 Jan 8;15(1):70. doi: 10.3390/antibiotics15010070 (PMC12838073; doi:10.3390/antibiotics15010070)
Supplement: Supplementary file 1 [file antibiotics-15-00070-s001.zip]

Archive with 1 entries (1 files):
- antibiotics-3932898-supplementary.pdf
